# Supplementary material for: Gut microbiota dysbiosis in adolescent depression: a comparative analysis with adult depression and healthy adolescent
Source: Front Microbiol. 2026 Jul 9;17:1849097. doi: 10.3389/fmicb.2026.1849097 (PMC13393218; doi:10.3389/fmicb.2026.1849097)
Supplement: Supplementary file 3 [file Table_1.xlsx]

## Sheet: Table S1a
Table S1a Baseline Characteristics Comparison between Adult Depression and Adolescent Depression Groups
Variables	Total (%)	Adult Depression (%)	Adolescent Depression (%)	P-value
Physical Activity (per week)				1.000
- None	17 (47.22)	9 (47.37)	8 (47.06)
- 1-2 times	12 (33.33)	6 (31.58)	6 (35.29)
- 3-4 times	4 (11.11)	2 (10.53)	2 (11.76)
- ≥5 times	3 (8.33)	2 (10.53)	1 (5.88)
Micronutrient Supplementation				1.000
- Yes	22 (50.00)	9 (47.37)	13 (52.00)
- No	22 (50.00)	10 (52.63)	12 (48.00)
Multivitamin Supplementation				.177
- Yes	13 (36.11)	9 (47.37)	4 (23.53)
- No	23 (63.89)	10 (52.63)	13 (76.47)
Fried Food Intake (per week)				.200
- 0 times	9 (25.00)	7 (36.84)	2 (11.76)
- 1-2 times	9 (25.00)	5 (26.32)	4 (23.53)
- 3-4 times	13 (36.11)	4 (21.05)	9 (52.94)
- ≥4 times	5 (13.89)	3 (15.79)	2 (11.76)
Carbonated Drinks (per week)				.054
- 0 times	14 (38.89)	11 (57.89)	3 (17.65)
- 1-2 times	10 (27.78)	3 (15.79)	7 (41.18)
- 3-4 times	7 (19.44)	2 (10.53)	5 (29.41)
- ≥4 times	5 (13.89)	3 (15.79)	2 (11.76)
Milk Tea (per week)				.424
- 0 times	11 (30.56)	8 (42.11)	3 (17.65)
- 1-2 times	11 (30.56)	5 (26.32)	6 (35.29)
- 3-4 times	11 (30.56)	4 (21.05)	7 (41.18)
- ≥4 times	3 (8.33)	2 (10.53)	1 (5.88)
Sweet Preference				.069
- Yes	30 (75.00)	17 (89.47)	13 (61.90)
- No	10 (25.00)	2 (10.53)	8 (38.10)
High-calorie Preference				.706
- Yes	27 (75.00)	15 (78.95)	12 (70.59)
- No	9 (25.00)	4 (21.05)	5 (29.41)
Difficulty Falling Asleep				1.000
- Yes	14 (33.33)	6 (31.58)	8 (34.78)
- No	28 (66.67)	13 (68.42)	15 (65.22)
Difficulty Maintaining Sleep				.337
- Yes	15 (35.71)	5 (26.32)	10 (43.48)
- No	27 (64.29)	14 (73.68)	13 (56.52)
Early Morning Awakening				.353
- Yes	17 (40.48)	6 (31.58)	11 (47.83)
- No	25 (59.52)	13 (68.42)	12 (52.17)
Constipation				.168
- Daily	3 (8.33)	0 (0.00)	3 (17.65)
- 3-4 times/week	9 (25.00)	5 (26.32)	4 (23.53)
- 1-2 times/week	7 (19.44)	5 (26.32)	2 (11.76)
- 1-2 times/month	15 (41.67)	9 (47.37)	6 (35.29)
- None	2 (5.56)	0 (0.00)	2 (11.76)
Diarrhea				.475
- <1 time/week	23 (63.89)	14 (73.68)	9 (52.94)
- 1-3 times/week	9 (25.00)	4 (21.05)	5 (29.41)
- 1-2 times/day	2 (5.56)	1 (5.26)	1 (5.88)
- None	2 (5.56)	0 (0.00)	2 (11.76)
Drug Allergy History				.662
- Yes	30 (83.33)	15 (78.95)	15 (88.24)
- No	6 (16.67)	4 (21.05)	2 (11.76)
Note: P<0.05 was considered statistically significant. Data with incomplete records were excluded.

## Sheet: Table S1b
Table S1b Baseline Characteristics Comparison between Healthy Adolescent and Adolescent Depression Groups
Variables	Total (%)	Healthy Adolescent(%)	Adolescent Depression (%)	P-value
Physical Activity (per week)				.269
- None	14 (31.11)	6 (21.43)	8 (47.06)
- 1-2 times	16 (35.56)	10 (35.71)	6 (35.29)
- 3-4 times	9 (20.00)	7 (25.00)	2 (11.76)
- ≥5 times	6 (13.33)	5 (17.86)	1 (5.88)
Micronutrient Supplementation				.413
- Yes	31 (58.49)	18 (64.29)	13 (52.00)
- No	22 (41.51)	10 (35.71)	12 (48.00)
Multivitamin Supplementation				.205
- Yes	17 (37.78)	13 (46.43)	4 (23.53)
- No	28 (62.22)	15 (53.57)	13 (76.47)
Fried Food Intake (per week)				.160
- 0 times	2 (4.44)	0 (0.00)	2 (11.76)
- 1-2 times	7 (15.56)	3 (10.71)	4 (23.53)
- 3-4 times	28 (62.22)	19 (67.86)	9 (52.94)
- ≥4 times	8 (17.78)	6 (21.43)	2 (11.76)
Carbonated Drinks (per week)				.179
- 0 times	3 (6.67)	0 (0.00)	3 (17.65)
- 1-2 times	19 (42.22)	12 (42.86)	7 (41.18)
- 3-4 times	17 (37.78)	12 (42.86)	5 (29.41)
- ≥4 times	6 (13.33)	4 (14.29)	2 (11.76)
Milk Tea (per week)				.125
- 0 times	3 (6.67)	0 (0.00)	3 (17.65)
- 1-2 times	14 (31.11)	8 (28.57)	6 (35.29)
- 3-4 times	25 (55.56)	18 (64.29)	7 (41.18)
- ≥4 times	3 (6.67)	2 (7.14)	1 (5.88)
Sweet Preference				.092
- Yes	37 (75.51)	24 (85.71)	13 (61.90)
- No	12 (24.49)	4 (14.29)	8 (38.10)
High-calorie Preference				.743
- Yes	33 (73.33)	21 (75.00)	12 (70.59)
- No	12 (26.67)	7 (25.00)	5 (29.41)
Difficulty Falling Asleep				.012
- Yes	28 (54.90)	20 (71.43)	8 (34.78)
- No	23 (45.10)	8 (28.57)	15 (65.22)
Difficulty Maintaining Sleep				.052
- Yes	30 (58.82)	20 (71.43)	10 (43.48)
- No	21 (41.18)	8 (28.57)	13 (56.52)
Early Morning Awakening				.167
- Yes	30 (58.82)	19 (67.86)	11 (47.83)
- No	21 (41.18)	9 (32.14)	12 (52.17)
Constipation				.002
- Daily	3 (6.67)	0 (0.00)	3 (17.65)
- 3-4 times/week	6 (13.33)	2 (7.14)	4 (23.53)
- 1-2 times/week	5 (11.11)	3 (10.71)	2 (11.76)
- 1-2 times/month	12 (26.67)	6 (21.43)	6 (35.29)
- None	19 (42.22)	17 (60.71)	2 (11.76)
Diarrhea				.007
- <1 time/week	20 (44.44)	11 (39.29)	9 (52.94)
- 1-3 times/week	7 (15.56)	2 (7.14)	5 (29.41)
- 1-2 times/day	1 (2.22)	0 (0.00)	1 (5.88)
- None	17 (37.78)	15 (53.57)	2 (11.76)
Drug Allergy History				.547
- Yes	42 (93.33)	27 (96.43)	15 (88.24)
- No	3 (6.67)	1 (3.57)	2 (11.76)
Note: P<0.05 was considered statistically significant. Data with incomplete records were excluded.
