# Supplementary material for: Gut microbiota dysbiosis in adolescent depression: a comparative analysis with adult depression and healthy adolescent
Source: Front Microbiol. 2026 Jul 9;17:1849097. doi: 10.3389/fmicb.2026.1849097 (PMC13393218; doi:10.3389/fmicb.2026.1849097)
Supplement: Supplementary file 4 [file Table_2.xlsx]

## Sheet: Table S2
Table S2 PERMANOVA analysis of Bray-Curtis dissimilarity based on genus-level community composition
Model	Term	Df	SumOfSqs	R2	F	Pr(>F)	P_value
Group_only	group	2	5.122	0.106	7.236	0.001	0.001
Group+Age	group	2	4.596	0.103	6.578	0.001	0.001
Group+Age	age	1	0.603	0.013	1.726	0.039	0.039
Group×Age	group:age	2	1.876	0.042	2.77	0.001	0.001
