# Supplementary material for: Gut microbiota dysbiosis in adolescent depression: a comparative analysis with adult depression and healthy adolescent
Source: Front Microbiol. 2026 Jul 9;17:1849097. doi: 10.3389/fmicb.2026.1849097 (PMC13393218; doi:10.3389/fmicb.2026.1849097)
Supplement: Supplementary file 5 [file Table_3.xlsx]

## Sheet: Table S3a
Table S3a 5 Fold validation of Random Forest model between Healthy Adolescent and Adolescent Depression Groups
Resample	AUC	AUC_CI_lower	AUC_CI_upper	Sensitivity	Specificity	Accuracy	Precision	F1_Score	Best_Cutoff	N_samples	Model	Comparison	Genus
Fold1	0.944444	0.815608	1	1	0.833333	0.916667	0.857143	0.923077	0.408	12	Random Forest	DepTeen vs Con	Eubacterium_hallii_group; Lachnospira; Parasutterella; Prevotella
Fold2	0.857143	0.63628	1	1	0.666667	0.846154	0.777778	0.875	0.185	13	Random Forest	DepTeen vs Con	Eubacterium_hallii_group; Lachnospira; Parasutterella; Prevotella
Fold3	0.972222	0.895228	1	1	0.833333	0.916667	0.857143	0.923077	0.313	12	Random Forest	DepTeen vs Con	Eubacterium_hallii_group; Lachnospira; Parasutterella; Prevotella
Fold4	0.97619	0.910195	1	0.857143	1	0.923077	1	0.923077	0.893	13	Random Forest	DepTeen vs Con	Eubacterium_hallii_group; Lachnospira; Parasutterella; Prevotella
Fold5	1	1	1	1	1	1	1	1	0.482	13	Random Forest	DepTeen vs Con	Eubacterium_hallii_group; Lachnospira; Parasutterella; Prevotella

## Sheet: Table S3b
Table S3b 5 Fold validation of Random Forest model between Adult Depression and Adolescent Depression Groups
Resample	AUC	AUC_CI_lower	AUC_CI_upper	Sensitivity	Specificity	Accuracy	Precision	F1_Score	Best_Cutoff	N_samples	Model	Comparison	Genus
Fold1	0.62	0.33	0.92	0.33	0.92	0.263158	0.25	0.285714	0.152	19	Random Forest	DepTeen vs DepAdult	Prevotella; Haemophilus; Citrobacter; Akkermansia; Clostridia_UCG_014; Hungatella; Lachnospiraceae_ND3007_group
Fold2	0.53	0.23	0.84	0.50	0.75	0.666667	0.5	0.5	0.309	18	Random Forest	DepTeen vs DepAdult	Prevotella; Haemophilus; Citrobacter; Akkermansia; Clostridia_UCG_014; Hungatella; Lachnospiraceae_ND3007_group
Fold3	0.55	0.27	0.83	0.57	0.62	0.4	0.272727	0.369231	0.06	20	Random Forest	DepTeen vs DepAdult	Prevotella; Haemophilus; Citrobacter; Akkermansia; Clostridia_UCG_014; Hungatella; Lachnospiraceae_ND3007_group
Fold4	0.64	0.38	0.91	0.86	0.58	0.315789	0.125	0.218182	0.342	19	Random Forest	DepTeen vs DepAdult	Prevotella; Haemophilus; Citrobacter; Akkermansia; Clostridia_UCG_014; Hungatella; Lachnospiraceae_ND3007_group
Fold5	0.57	0.25	0.88	0.43	0.92	0.736842	0.75	0.545455	0.415	19	Random Forest	DepTeen vs DepAdult	Prevotella; Haemophilus; Citrobacter; Akkermansia; Clostridia_UCG_014; Hungatella; Lachnospiraceae_ND3007_group
